# Supplementary material for: Comparative risk of infections among real-world users of biologics for juvenile idiopathic arthritis: data from the German BIKER registry
Source: Rheumatol Int. 2021 Feb 16;41(4):751–62. doi: 10.1007/s00296-020-04774-3 (PMC7952348; doi:10.1007/s00296-020-04774-3)
Supplement: Supplementary file 1 — Supplementary file1 (XLSX 18 KB) [file 296_2020_4774_MOESM1_ESM.xlsx]

## Sheet: Tabelle1
Supplementary table 1: Alle monovariate tested covariates with Odds Ratio (OR) and 95%-confidence interval (95%-CI). * = OR: 5 units per increment of 1, ** = 10 units per increment of 1, BL = baseline
	All infections		SAE		Herpes zoster		Pneumonia		Varicella
Variable	Significance	OR [95%-CI]	Significance	OR [95%-CI]	Significance	OR [95%-CI]	Significance	OR [95%-CI]	Significance	OR [95%-CI]
Abatacept	0.57	0.9 [0.5/1.4]	0.12		0.63		1		1
Interleukin-1-antagonists	0.003	1.9 [1.2/2.8]	0.003	3.4 [1.7/7]	0.63		0.21	2.4 [0.6/10.4]	0.49	1.5 [0.2/11.5]
Tumour-necrosis-factor-α-inhibitors	<0.001	0.7 [0.6/0.8]	0.004	0.5 [0.3/0.8]	0.22	2.1 [0.6/6.8]	0.14	0.5 [0.2/1.2]	0.41	2.1 [0.5/9]
Tocilizumab	0.002	1.4 [1.1/1.8]	0.013	1.9 [1.1/3.1]	1	0.8 [0.2/2.6]	0.13	2 [0.8/5]	0.5	0.4 [0.1/2.7]
Systemic arthritis	0.046	1.3 [1/1.7]	<0.001	3.5 [2.2/5.5]	0.77	0.6 [0.1/2.6]	0.005	3.6 [1.6/8.2]	1	0.9 [0.2/4]
Seronegative polyarticular arthritis	0.11	1.1 [1/1.3]	0.16	0.7 [0.5/1.1]	0.88	0.9 [0.5/1.9]	0.98	1 [0.5/2.1]	0.31	1.5 [0.7/3.5]
Seropositive polyarticular arthritis	0.78	1 [0.7/1.3]	0.37	0.7 [0.3/1.6]	0.09	2.3 [0.9/5.9]	1	0.9 [0.2/3.9]	0.68	1.2 [0.3/5.3]
persistant Oligoarthritis	0.79	1.1 [0.7/1.5]	0.19	0.4 [0.1/1.6]	1	0.6 [0.1/4.6]	1	0.7 [0.1/5.2]	0.29	2 [0.5/8.5]
extended Oligoarthritis	0.8	1 [0.8/1.2]	0.6	1.1 [0.7/1.8]	0.45	1.3 [0.6/2.9]	0.13	0.4 [0.1/1.4]	0.8	0.8 [0.3/2.3]
Enthesitis-associated arthritis	0.007	0.7 [0.6/0.9]	0.31	0.7 [0.4/1.3]	0.58	0.7 [0.3/2.1]	1	0.9 [0.3/2.5]	0.56	0.5 [0.1/2.3]
Psoriasis-arthritis	0.73	0.9 [0.7/1.3]	0.19	0.5 [0.1/1.5]	1	1 [0.2/4.2]	1	0.5 [0.1/4]	1	0.7 [0.1/5.4]
Non classified arthritis	0.37	0.8 [0.5/1.3]	1	0.9 [0.3/3]	0.63		0.61	1.1 [0.1/8.1]	1
female sex	0.008	1.3 [1.1/1.5]	0.86	1 [0.7/1.6]	0.16	1.8 [0.8/4.2]	0.83	1.1 [0.5/2.4]	0.55	1.3 [0.5/3.4]
Antinuclear antibodies+	0.26	1.1 [0.9/1.3]	0.15	0.7 [0.5/1.1]	0.18	0.6 [0.3/1.2]	0.39	0.7 [0.4/1.5]	0.92	1 [0.4/2.2]
HLA B27+	0.01	0.8 [0.6/0.9]	0.19	0.7 [0.4/1.2]	0.16	0.5 [0.2/1.4]	0.28	0.5 [0.2/1.8]	1	1 [0.3/3]
HLA DR4+	0.31	1.5 [0.7/3.5]	0.2	2.4 [0.6/9.2]	0.46	2.8 [0.2/46.4]	1		1
CCP+	0.04	1.6 [1/2.5]	0.59	0.7 [0.2/2.9]	0.35	1.9 [0.4/9]	0.38		1	1.1 [0.1/9]
NSAID at BL	0.28	1.1 [0.9/1.3]	0.15	1.4 [0.9/2.3]	0.51	1.3 [0.6/2.9]	0.33	0.7 [0.3/1.5]	0.46	1.5 [0.5/3.9]
corticosteroids at BL	0.028	1.2 [1/1.4]	<0.001	2.3 [1.5/3.4]	0.036	2 [1/4]	0.63	1.2 [0.6/2.5]	0.037	2.4 [1/5.4]
TCH i.a. at BL	0.55	1.1 [0.8/1.5]	0.32	0.6 [0.3/1.6]	0.51	0.4 [0.1/2.8]	0.17		1	0.6 [0.1/4.2]
Methylprednisolone i.v. at BL	0.37	0.9 [0.6/1.2]	0.22	1.5 [0.8/3.1]	0.72	0.5 [0.1/3.5]	0.7	1.1 [0.3/4.8]	0.15	2.4 [0.7/8.1]
Methotrexate at BL	0.17	1.1 [1/1.3]	0.61	1.1 [0.7/1.7]	0.22	1.6 [0.7/3.6]	0.7	0.9 [0.4/1.8]	0.46	1.4 [0.6/3.6]
Sulfasalazine at BL	0.06	0.7 [0.4/1]	1	0.9 [0.3/2.6]	1	0.7 [0.1/5.2]	1	0.8 [0.1/5.9]	1
Hydroxychloroquine at BL	0.73	0.9 [0.4/1.9]	1	0.9 [0.1/6.5]	1		1		1
Azathioprine at BL	0.36	0.8 [0.4/1.3]	1	0.8 [0.2/3.5]	1		1		1
Leflunomid at BL	0.008	0.4 [0.2/0.8]	0.72	0.5 [0.1/3.4]	1		1		1
Cyclosporine A at BL	0.008	0.3 [0.1/0.8]	1	0.5 [0.1/3.8]	1		1		0.35	2.5 [0.3/18.5]
morning stiffness at BL	0.94	1 [0.9/1.2]	0.48	1.2 [0.8/1.7]	0.18	1.6 [0.8/3.3]	0.89	1.1 [0.5/2.2]	0.4	1.4 [0.6/3.3]
comorbidities
general disorders (e.g. developmental delay)	0.16	1.7 [0.8/3.5]	0.07	3.4 [1/11.3]	1		0.25	3.8 [0.5/28.4]	1
eye disorders	0.012	1.3 [1.1/1.7]	0.84	1.1 [0.6/1.9]	0.79	0.7 [0.2/2.3]	0.57	0.5 [0.1/2.2]	0.049	2.6 [1/6.7]
surgical procedures	0.48	1.3 [0.6/2.6]	1	0.9 [0.1/6.3]	1		1		1
endocrine disorders	0.98	1 [0.6/1.6]	0.19	2 [0.8/5]	0.22	2.4 [0.6/10.2]	0.54	1.3 [0.2/9.7]	1
respiratory disorders	0.73	1.1 [0.7/1.8]	0.51	1.3 [0.4/4.1]	0.55	1.3 [0.2/9.6]	0.15	3.1 [0.7/13.2]	0.1	4.1 [1/17.9]
reproductive system disorders	0.51	1.7 [0.3/9.6]	1		1		1		1
skin disorders	0.61	1.1 [0.7/1.7]	0.42	1.4 [0.5/3.4]	0.64		0.09	3 [0.9/10]	0.2	2.5 [0.6/11]
renal disorders	0.38	0.7 [0.3/1.6]	0.63		1		1		1
blood system disorders	0.72	1.1 [0.6/2.2]	0.13	2.5 [0.8/8.2]	1		0.31	2.8 [0.4/21.1]	1
gastrointestinal disorders	0.51	0.8 [0.4/1.7]	0.13	2.6 [0.8/8.4]	1		1		0.24	3.8 [0.5/28.8]
immune system disorders	0.94	1 [0.7/1.5]	0.8	0.7 [0.2/2.2]	0.4		1	0.8 [0.1/5.9]	0.62	1.1 [0.1/7.9]
nervous system disorders	0.28	1.5 [0.7/ 2.9]	0.32	1.8 [0.4/7.5]	1		1		1
ear disorders	0.08		1		1		1		1
vascular disorders	0.67	0.8 [0.4/1.8]	0.63		1		1		1
neoplasms	1	1 [0.2/4.9]	0.23	4.3 [0.5/35]	1		1		1
cardiac disorders	0.001	2.5 [1.5/4.4]	0.016	3.7 [1.5/9.6]	0.09	4.4 [1/18.7]	1		1
infections	0.73	1.1 [0.6/1.9]	0.45	1.5 [0.5/5]	0.49	1.5 [0.2/11.4]	0.45	1.8 [0.2/13]	1
congenital disorders	0.003	1.8 [1.2/2.7]	0.016	2.7 [1.3/5.7]	1	0.9 [0.1/6.8]	0.62	1.1 [0.1/7.8]	1
hepatobiliary disorders	0.37	1.4 [0.7/2.9]	0.63		1		1		1
psychiatric disorders	0.2	1.4 [0.8/2.5]	1	0.6 [0.1/4.1]	1		1		1
musculosceletal disorders	0.28	1.2 [0.8/1.8]	1	0.9 [0.3/2.6]	0.4		0.13	2.6 [0.8/8.7]	1
metabolism disorders	0.14	1.4 [0.9/2.1]	0.01	2.9 [1.4/6.2]	1	1 [0.1/7.4]	0.22	2.4 [0.6/10.2]	1
investigations	0.47	0.3 [0.1/2.7]	0.27	3.5 [0.4/27.4]	1		1		1
injury and poisoning	1	1 [0.2/4.8]	1		1		0.07	15.6 [1.9/128.7]	0.06	20.6 [2.5/171.6]
pretreatment Abatacept	0.48	1.3 [0.6/2.7]	1	1 [0.1/7]	1		0.26	3.4 [0.5/25.9]	1
pretreatment Adalimumab	0.42	0.9 [0.6/1.2]	0.031	0.2 [0.1/1]	0.51	0.4 [0.1/2.8]	0.72	0.4 [0.1/3.2]	0.41
pretreatment Anakinra	0.28	1.4 [0.8/2.6]	0.002	5 [2.1/12.1]	1		0.06	5.4 [1.3/23.5]	1
pretreatment Canakinumab	1	0.6 [0.1/4.8]	1		1		1		1
pretreatment Etanercept	0.83	1 [0.8/1.3]	0.91	1 [0.5/1.8]	0.58	0.5 [0.1/2.1]	0.57	1.2 [0.4/3.6]	1	0.8 [0.2/3.3]
pretreatment Golimumab	0.16	0.5 [0.2/1.4]	0.61	1.1 [0.1/8]	1		0.24	3.9 [0.5/29.3]	1
pretreatment Infliximab	0.24	0.5 [0.2/1.5]	1		1		1		1
pretreatment Tocilizumab	0.47	0.8 [0.5/1.4]	0.52	0.4 [0.1/2.8]	1		0.52	1.4 [0.2/10.3]	1
pretreatment Methotrexate	0.26	1.1 [0.9/1.4]	0.43	0.8 [0.5/1.4]	0.81	0.9 [0.4/2.4]	0.18	0.5 [0.2/1.2]	0.06
pretreatment TCH i.a.	0.11	0.9 [0.7/1]	0.61	0.9 [0.6/1.4]	0.61	0.8 [0.4/1.8]	0.045	0.3 [0.1/1]	1	1 [0.4/2.4]
pretreatment NSAID	0.6	1.1 [0.8/1.4]	0.57	1.2 [0.6/2.4]	0.58	0.7 [0.3/1.9]	0.38	0.6 [0.2/1.7]	0.51	2.9 [0.4/21.3]
pretreatment corticosteroids	0.002	1.3 [1.1/1.5]	0.11	1.4 [0.9/2.1]	0.27	1.5 [0.7/3]	0.21	1.6 [0.8/3.5]	0.4	1.5 [0.6/3.6]
exposure time* [years]	<0.001	2.5 [2/3]	<0.001	2.6 [1.8/4]	0.001	3 [1.6/5.7]	0.09	0.3 [0.1/1.2]	0.001	3.5 [1.6/7.3]
age at disease onset* [years]	<0.001	0.7 [0.6/0.8]	<0.001	0.7 [0.5/0.8]	0.048	0.7 [0.5/1]	0.09	0.7 [0.5/1.1]	0.009	0.5 [0.3/0.8]
disease duration* [years]	<0.001	0.8 [0.7/0.9]	0.05	0.7 [0.5/1]	0.37	1.2 [0.8/1.9]	0.15	0.6 [0.4/1.2]	0.006	0.2 [0.1/0.6]
age at baseline* [years]	<0.001	0.6 [0.5/0.64]	<0.001	0.5 [0.4/0.7]	0.15	0.8 [0.5/1.1]	0.002	0.5 [0.4/0.8]	<0.001	0.3 [0.2/0.5]
body weight** [kg]	<0.001	0.8 [0.77/0.84]	<0.001	0.8 [0.7/0.9]	0.05	0.8 [0.7/1]	0.14	0.9 [0.7/1.1]	<0.001	0.5 [0.4/0.7]
body length** [cm]	<0.001	0.84 [0.81/0.86]	<0.001	0.83 [0.77/0.9]	0.21	0.9 [0.8/1.1]	0.002	0.8 [0.7/0.9]	<0.001	0.7 [0.6/0.8]
duration morning stiffness** [min]	0.65	1 [0.98/1.02]	0.06	1.03 [1/1.06]	0.14	1.03 [0.99/1.1]	0.82	1 [0.9/1.1]	0.63	1 [0.9/1.1]
tender joints** [number]	0.6	1 [0.9/1.1]	0.06	1.2 [1/1.5]	0.24	1.2 [0.9/1.7]	0.84	1 [0.6/1.5]	0.72	1.1 [0.7/1.8]
swollen joints** [number]	0.53	1 [0.9/1.2]	0.012	1.3 [1.1/1.6]	0.48	1.2 [0.8/1.8]	0.78	0.9 [0.5/1.6]	0.67	1.1 [0.7/1.9]
active joints** [number]	0.97	1 [0.9/1.1]	0.01	1.3 [1.1/1.6]	0.43	1.2 [0.8/1.7]	0.85	1 [0.7/1.7]	0.81	1.1 [0.6/1.8]
joints with limited mobility** [number]	0.13	0.9 [0.8/1.02]	0.27	1.1 [0.9/1.4]	0.16	1.3 [0.9/1.7]	0.45	0.8 [0.5/1.4]	0.58	0.8 [0.5/1.5]
patient visual analogue scale** [mm]	0.61	1 [0.98/1.04]	<0.001	1.2 [1.1/1.3]	0.014	1.2 [1/1.4]	0.7	1 [0.8/1.1]	0.23	1.1 [0.9/1.3]
physician visual analogue scale** [mm]	0.75	1 [0.98/1.04]	0.002	1.1 [1/1.2]	0.13	1.1 [1/1.3]	0.73	1 [0.9/1.2]	0.45	0.9 [0.8/1.1]
erythrocyte sedimentation rate** [mm/h]	0.78	1 [0.97/1.04]	0.09	1.1 [1/1.2]	0.09	1.1 [1/1.3]	0.25	1.1 [0.9/1.2]	0.33	1.1 [0.9/1.3]
C-reactive-protein** [mg/l]	0.73	1 [0.97/1.02]	0.002	1.05 [1.02/1.09]	0.75	1 [0.9/1.1]	0.49	1 [0.9/1.1]	0.28	1.04 [0.97/1.1]
CHAQ [index-units]	0.38	1.1 [0.9/1.2]	<0.001	1.8 [1.3/2.4]	0.5	1.2 [0.7/2.1]	0.6	1.2 [0.7/2]	0.23	1.5 [0.8/2.7]
Visual analogue scale pain** [mm]	0.63	1 [0.98/1.04]	<0.001	1.2 [1.1/1.3]	0.19	1.1 [0.9/1.3]	0.54	1 [0.9/1.2]	0.28	1.1 [0.9/1.3]
JADAS-10** [index units]	0.36	1.1 [0.9/1.2]	0.001	1.6 [1.2/2.2]	0.005	1.9 [1.2/3.1]	0.79	1.1 [0.6/1.8]	0.39	1.3 [0.7/2.3]
observation time* [years]	<0.001	1.06 [1.05/1.07]	<0.001	1.06 [1.03/1.08]	<0.001	1.08 [1.04/1.12]	0.35	1 [0.9/1.03]	<0.001	1.1 [1/1.2]
BMI* [kg/m²]	<0.001	0.76 [0.69/0.84]	0.27	0.9 [0.7/1.1]	0.039	0.6 [0.4/1]	0.63	1.1 [0.7/1.6]	0.003	0.3 [0.2/0.7]
